# Supplementary material for: Valorization of Isabella Grape (Vitis labrusca L.) Pomace Through the Recovery of Nutraceuticals by Sequential Green Extraction Technologies
Source: Foods. 2025 Dec 24;15(1):54. doi: 10.3390/foods15010054 (PMC12785773; doi:10.3390/foods15010054)
Supplement: Supplementary file 1 [file foods-15-00054-s001.zip]

Archive with 1 entries (1 files):
- foods-4015465-supplementary.pdf
